# Supplementary material for: ﻿Sileneisabellae (Caryophyllaceae), a new campion species from serpentine soils of Albania
Source: PhytoKeys. 2023 Jun 5;227:123–34. doi: 10.3897/phytokeys.227.100850 (PMC10261969; doi:10.3897/phytokeys.227.100850)
Supplement: XML Treatment for Silene isabellae [file phytokeys.227.100850-treatment1.xml]

<!DOCTYPE tp:taxon-treatment
  PUBLIC "-//TaxonX//DTD Taxonomic Treatment Publishing DTD v0 20100105//EN" "tax-treatment-NSO.dtd">
<tp:taxon-treatment xmlns:tp="http://www.plazi.org/taxpub"><tp:treatment-meta><kwd-group><label>Taxon classification</label><kwd>
              <named-content content-type="kingdom">Plantae</named-content>
            </kwd><kwd>
              <named-content content-type="order">Caryophyllales</named-content>
            </kwd><kwd>
              <named-content content-type="family">Caryophyllaceae</named-content>
            </kwd></kwd-group><mixed-citation publication-type="journal"><person-group><name><surname>Selvi</surname><given-names>Federico</given-names></name><name><surname>Gonnelli</surname><given-names>Cristina</given-names></name><name><surname>Bianchi</surname><given-names>Elisabetta</given-names></name></person-group><article-title>﻿<italic><tp:taxon-name><tp:taxon-name-part taxon-name-part-type="genus" reg="Silene">Silene</tp:taxon-name-part><tp:taxon-name-part taxon-name-part-type="species" reg="isabellae">isabellae</tp:taxon-name-part></tp:taxon-name></italic> (<tp:taxon-name><tp:taxon-name-part taxon-name-part-type="family">Caryophyllaceae</tp:taxon-name-part></tp:taxon-name>), a new campion species from serpentine soils of Albania</article-title><source>PhytoKeys</source><day>05</day><month>06</month><year>2023</year><volume>227</volume><fpage>123</fpage><lpage>134</lpage><pub-id pub-id-type="doi">10.3897/phytokeys.227.100850</pub-id></mixed-citation></tp:treatment-meta><tp:nomenclature><label>﻿</label><tp:taxon-name>
            <object-id xmlns:xlink="http://www.w3.org/1999/xlink" content-type="arpha" xlink:type="simple">7326E116-DA81-573B-8B86-E79970E71B52</object-id>
            <tp:taxon-name-part taxon-name-part-type="genus" reg="Silene">Silene</tp:taxon-name-part>
            <tp:taxon-name-part taxon-name-part-type="species" reg="isabellae">isabellae</tp:taxon-name-part>
            <object-id xmlns:xlink="http://www.w3.org/1999/xlink" content-type="ipni" xlink:type="simple">urn:lsid:ipni.org:names:77320611-1</object-id>
          </tp:taxon-name><tp:taxon-authority>Selvi &amp; Bianchi</tp:taxon-authority><tp:taxon-status xmlns:xlink="http://www.w3.org/1999/xlink" xlink:type="simple">sp. nov.</tp:taxon-status><xref ref-type="fig" rid="F1">Figs 1</xref><xref ref-type="fig" rid="F2">, 2</xref><xref ref-type="fig" rid="F3">, 3A–C</xref></tp:nomenclature><tp:treatment-sec sec-type="material" id="SECID0EZIAC"><title>Type.</title><p><bold>Albania</bold>, Krujë, verso Qafë Shtamë, pendice ripida del monte sopra la fonte lungo la strada prima del passo, sottobosco della foresta rada di <italic><tp:taxon-name><tp:taxon-name-part taxon-name-part-type="genus" reg="Pinus">P.</tp:taxon-name-part><tp:taxon-name-part taxon-name-part-type="species" reg="nigra">nigra</tp:taxon-name-part></tp:taxon-name></italic>, suolo roccioso ultramafico (serpentino), 1100 m elev., <named-content xmlns:xlink="http://www.w3.org/1999/xlink" content-type="dwc:verbatimCoordinates" xlink:type="simple"><named-content content-type="geo-json" specific-use="{&#34;type&#34;:&#34;Point&#34;,&#34;coordinates&#34;:[19.887833,41.522167]}" id="NCID0EPJAC" xlink:type="simple">41°31.33'N, 19°53.27'E</named-content></named-content>; <italic>F. Selvi, E. Bianchi, I. Colzi &amp; A. Coppi</italic>, 12 Jul 2022 (holotype: FI068201; isotypes: K, G, TIR).</p></tp:treatment-sec><tp:treatment-sec sec-type="diagnosis" id="SECID0EWJAC"><title>Diagnosis.</title><p><italic><tp:taxon-name><tp:taxon-name-part taxon-name-part-type="genus" reg="Silene">Silene</tp:taxon-name-part><tp:taxon-name-part taxon-name-part-type="species" reg="isabellae">isabellae</tp:taxon-name-part></tp:taxon-name></italic> differs from <italic><tp:taxon-name><tp:taxon-name-part taxon-name-part-type="genus" reg="Silene">S.</tp:taxon-name-part><tp:taxon-name-part taxon-name-part-type="species" reg="noctiflora">noctiflora</tp:taxon-name-part></tp:taxon-name></italic> by the perennial habit with stoloniferous stems forming thick mats (instead of annual), the sparsely and shortly glandular-pubescent stem (vs. densely hairy), the basal leaves of the sterile stems present and widely obovate-spathulate (vs. absent), the cauline leaves linear-lanceolate (3–5 mm vs. ovate-lanceolate 25–35 mm wide), with shortly ciliate margins (vs. densely pubescent on both surfaces), the longer calyx teeth (ca. 8.5 vs. 7.0 mm), the corolla unscented and open during daytime (instead of scented and opening at evening), the petal lobes dentate (vs. entire), the fruiting calyx with prominent longitudinal ribs and the longer carpophore (6–7 vs. 2–3 mm).</p></tp:treatment-sec><tp:treatment-sec sec-type="description" id="SECID0ESKAC"><title>Description.</title><p>Perennial herb forming thick mats, with branched stoloniferous stems thickened at the nodes. Flowering stems up to 40 cm, rigid, usually 1–4 branched in the upper half, rarely simple, shortly glandular-pubescent. Basal leaves mostly appressed to the ground, 30–80 × 8–18 mm, tapering into the petiole, widely obovate-spathulate, apiculate at tip; leaf blade thick, glabrous and finely papillose on both surfaces, shortly ciliate at the margins (hairs ca. 0.15 mm). Cauline leaves in pairs of 4–5, the uppermost narrowly lanceolate to almost linear, 30–50 × 3–5 mm, acuminate, the mid- and upper ones much shorter than the internodes, finely ciliate along margins with glandular and simple hairs on both surfaces. Inflorescence with 1–4 branches each bearing a single flower, rarely simple; branches finely glandular-pubescent, with two linear-lanceolate leaf-like bracts 6–8 mm long. Flowering calyx narrowly cylindrical, 25–30 mm, including teeth 8.2–8.6 mm, linear-lanceolate, surface glandular-pubescent, veins tinged with purplish, reticulate especially in the upper half; fruiting calyx obconical, truncate at the base and swollen at the middle, up to 13 mm wide, with 5–6 prominent longitudinal ribs. Corolla spreading 19–21 mm wide, petals 25–30 mm long (claw 15–20 mm long and slightly exserted), divided to ca. 1/3 in two lobes dentate at the outer margin, pale pink above, tinged with mauve red beneath; coronal scales exserted, truncate, nearly white; styles 3. Capsule smooth and glossy, ovoid-conical, 13–15 × 4–5 mm, dehiscing with 6 teeth curved outwards, carpophore 6–7 mm. Seeds ca. 1.1 × 0.83 mm, reniform, with surface finely papillose-tuberculate in concentric crests around the hilum, dark brown to blackish.</p></tp:treatment-sec><tp:treatment-sec sec-type="etymology" id="SECID0EXKAC"><title>Etymology.</title><p>This species is dedicated to the first author’s wife, for her continuous support and advice during many botanical trips across the Mediterranean and the Middle East.</p></tp:treatment-sec><tp:treatment-sec sec-type="phenology" id="SECID0E3KAC"><title>Phenology.</title><p>Flowering is from June to early July; fruiting is from end of June to end of July, depending on slope aspect and altitude.</p></tp:treatment-sec><tp:treatment-sec sec-type="distribution" id="SECID0EBLAC"><title>Distribution and ecology.</title><p><italic><tp:taxon-name><tp:taxon-name-part taxon-name-part-type="genus" reg="Silene">Silene</tp:taxon-name-part><tp:taxon-name-part taxon-name-part-type="species" reg="isabellae">isabellae</tp:taxon-name-part></tp:taxon-name></italic> is likely endemic to central Albania, precisely to the ultramafic sectors of the Skënderbëut mountain range running along the border between the districts of Krujë and Mat (Fig. <xref ref-type="fig" rid="F4">4</xref>). We could not observe it in other parts of this mountain range with calcareous soil. Additionally, we could not find it during our botanical trips across other ultramafic mountain areas of the country (amongst which were Tropojë, Pashtrik, Lurë, Bulqizë, Shebenik, Shpat, Moravë and Vallamarë), suggesting a restricted range and, possibly, the reason why this species has remained unknown until present. The plant is found in patches in the understorey of the open <italic><tp:taxon-name><tp:taxon-name-part taxon-name-part-type="genus" reg="Pinus">Pinus</tp:taxon-name-part><tp:taxon-name-part taxon-name-part-type="species" reg="nigra">nigra</tp:taxon-name-part></tp:taxon-name></italic> forests and in the rocky grasslands on the mountain slopes around the pass Qafë Shtamë, between 1100 and 1600 m a.s.l., but possibly even higher (Fig. <xref ref-type="fig" rid="F2">2A, B</xref>). Slope aspect was prevalently south and south-west. This area is geologically characterised by vast outcrops of ultramafic rocks hosting a rich serpentine flora including remarkable Balkan endemics, such as <italic><tp:taxon-name><tp:taxon-name-part taxon-name-part-type="genus" reg="Forsythia">Forsythia</tp:taxon-name-part><tp:taxon-name-part taxon-name-part-type="species" reg="europaea">europaea</tp:taxon-name-part></tp:taxon-name></italic> Degen &amp; Bald., <italic><tp:taxon-name><tp:taxon-name-part taxon-name-part-type="genus" reg="Festucopsis">Festucopsis</tp:taxon-name-part><tp:taxon-name-part taxon-name-part-type="species" reg="serpentini">serpentini</tp:taxon-name-part></tp:taxon-name></italic> (C.E. Hubb.) Melderis and the Ni-hyperaccumulator <italic><tp:taxon-name><tp:taxon-name-part taxon-name-part-type="genus" reg="Odontarrhena">Odontarrhena</tp:taxon-name-part><tp:taxon-name-part taxon-name-part-type="species" reg="smolikana">smolikana</tp:taxon-name-part></tp:taxon-name></italic> (Bald.) Španiel, Al-Shehbaz, D.A.German &amp; Marhold, subsp. <tp:taxon-name><tp:taxon-name-part taxon-name-part-type="genus" reg="Odontarrhena"/><tp:taxon-name-part taxon-name-part-type="species" reg="smolikana"/><tp:taxon-name-part taxon-name-part-type="subspecies" reg="glabra">glabra</tp:taxon-name-part></tp:taxon-name> (Nyár. ex Markgr.) L.Cecchi &amp; Selvi. We assume that <italic><tp:taxon-name><tp:taxon-name-part taxon-name-part-type="genus" reg="Silene">S.</tp:taxon-name-part><tp:taxon-name-part taxon-name-part-type="species" reg="isabellae">isabellae</tp:taxon-name-part></tp:taxon-name></italic> is an obligate serpentine endemic.</p></tp:treatment-sec><tp:treatment-sec sec-type="conservation status" id="SECID0EAOAC"><title>Conservation status.</title><p><italic><tp:taxon-name><tp:taxon-name-part taxon-name-part-type="genus" reg="Silene">Silene</tp:taxon-name-part><tp:taxon-name-part taxon-name-part-type="species" reg="isabellae">isabellae</tp:taxon-name-part></tp:taxon-name></italic> grows in a mountain area which has been subjected for a long time to grazing mainly by sheep and goats. This ancient land use form has implied the creation and conservation of large grassland areas at the expenses of the forest. Fire is also a recurrent disturbance especially to the pine forest on the mountain slopes. Over the area that we could visit (ca. 5 km<sup>2</sup>), the species was relatively frequent, though discontinuously distributed. Based on the present state of knowledge, its range and extent of occurrence seem quite restricted, suggesting categorising it as “nearly threatened” (NT), mainly according to IUCN criterion B (<xref ref-type="bibr" rid="B13">IUCN 2012</xref>). However, more field studies are needed to define the correct conservation category of this species.</p></tp:treatment-sec><tp:treatment-sec sec-type="discussion" id="SECID0ETOAC"><title>Discussion.</title><p><italic><tp:taxon-name><tp:taxon-name-part taxon-name-part-type="genus" reg="Silene">Silene</tp:taxon-name-part><tp:taxon-name-part taxon-name-part-type="species" reg="isabellae">isabellae</tp:taxon-name-part></tp:taxon-name></italic> shows morphological affinities with taxa of <tp:taxon-name><tp:taxon-name-part taxon-name-part-type="genus" reg="Silene">Silene</tp:taxon-name-part><tp:taxon-name-part taxon-name-part-type="infraspecific-rank">subg.</tp:taxon-name-part><tp:taxon-name-part taxon-name-part-type="subgenus" reg="Behenantha">Behenantha</tp:taxon-name-part></tp:taxon-name> (Otth) Torr. &amp; A. Gray sect. <tp:taxon-name><tp:taxon-name-part taxon-name-part-type="genus" reg="Silene"/><tp:taxon-name-part taxon-name-part-type="section" reg="Elisanthe">Elisanthe</tp:taxon-name-part></tp:taxon-name> (Fenzl ex Endl.) Ledeb. and is assumed to belong here. This is a well-defined group supported by molecular evidence (<xref ref-type="bibr" rid="B14">Jafari et al. 2020</xref>) that includes annual, biennial and perennial species with large flowers, solitary or in dichasia, often dioecious, with bifid petal limb, prominent coronal scales, often five styles, capsule without basal septa dehiscing with 6 or 10 teeth and a very short carpophore (<xref ref-type="bibr" rid="B7">Chater et al. 1993</xref>). In Europe, the section includes widespread species, such as <italic><tp:taxon-name><tp:taxon-name-part taxon-name-part-type="genus" reg="Silene">S.</tp:taxon-name-part><tp:taxon-name-part taxon-name-part-type="species" reg="latifolia">latifolia</tp:taxon-name-part></tp:taxon-name></italic> Poir., <italic><tp:taxon-name><tp:taxon-name-part taxon-name-part-type="genus" reg="Silene">S.</tp:taxon-name-part><tp:taxon-name-part taxon-name-part-type="species" reg="dioica">dioica</tp:taxon-name-part></tp:taxon-name></italic> (L.) Clairv. and <italic><tp:taxon-name><tp:taxon-name-part taxon-name-part-type="genus" reg="Silene">S.</tp:taxon-name-part><tp:taxon-name-part taxon-name-part-type="species" reg="noctiflora">noctiflora</tp:taxon-name-part></tp:taxon-name></italic> L. (<xref ref-type="bibr" rid="B22">Prentice 1978</xref>). The latter species, described by <xref ref-type="bibr" rid="B17">Linnaeus (1753)</xref> from Sweden and Germany (“Habitat in Suecia, Germania”; see <xref ref-type="bibr" rid="B16">Jonsell and Jarvis (1994)</xref>), is apparently the more closely related one to <italic><tp:taxon-name><tp:taxon-name-part taxon-name-part-type="genus" reg="Silene">S.</tp:taxon-name-part><tp:taxon-name-part taxon-name-part-type="species" reg="isabellae">isabellae</tp:taxon-name-part></tp:taxon-name></italic>, with which it shares the thick stem, the few-flowered inflorescence, the texture and shape of the calyx, the usually hermaphrodite flowers with three styles and the reniform seeds with a nearly identical ornamentation pattern. On the other hand, <italic><tp:taxon-name><tp:taxon-name-part taxon-name-part-type="genus" reg="Silene">S.</tp:taxon-name-part><tp:taxon-name-part taxon-name-part-type="species" reg="isabellae">isabellae</tp:taxon-name-part></tp:taxon-name></italic> differs from <italic><tp:taxon-name><tp:taxon-name-part taxon-name-part-type="genus" reg="Silene">S.</tp:taxon-name-part><tp:taxon-name-part taxon-name-part-type="species" reg="noctiflora">noctiflora</tp:taxon-name-part></tp:taxon-name></italic> in several striking characters (see Table <xref ref-type="table" rid="T1">1</xref>). Most importantly, it is a perennial plant forming thick mats with sterile stoloniferous stems and basal leaves (Fig. <xref ref-type="fig" rid="F1">1A</xref>), while <italic><tp:taxon-name><tp:taxon-name-part taxon-name-part-type="genus" reg="Silene">S.</tp:taxon-name-part><tp:taxon-name-part taxon-name-part-type="species" reg="noctiflora">noctiflora</tp:taxon-name-part></tp:taxon-name></italic> is annual with usually a single stem and lacking basal leaves. The latter is also different in the dense and long pubescence of the lower leaves and stems which are lacking in <italic><tp:taxon-name><tp:taxon-name-part taxon-name-part-type="genus" reg="Silene">S.</tp:taxon-name-part><tp:taxon-name-part taxon-name-part-type="species" reg="isabellae">isabellae</tp:taxon-name-part></tp:taxon-name></italic>, where the lower leaves are nearly glabrous and the lower stem is very shortly glandular-pubescent. The flowers of <italic><tp:taxon-name><tp:taxon-name-part taxon-name-part-type="genus" reg="Silene">S.</tp:taxon-name-part><tp:taxon-name-part taxon-name-part-type="species" reg="isabellae">isabellae</tp:taxon-name-part></tp:taxon-name></italic> are open during daytime and unscented, while <italic><tp:taxon-name><tp:taxon-name-part taxon-name-part-type="genus" reg="Silene">S.</tp:taxon-name-part><tp:taxon-name-part taxon-name-part-type="species" reg="noctiflora">noctiflora</tp:taxon-name-part></tp:taxon-name></italic> is characterised by scented flowers with petals enrolled during daytime, opening in evening and night. Moreover, the petal lobes of the latter are entire or nearly so, while these are distinctly dentate in the Albanian plant (Figs <xref ref-type="fig" rid="F1">1B</xref>, <xref ref-type="fig" rid="F2">2D, E</xref>). The fruiting calyx is more distinctly truncate at the base and obconical, provided with prominent veins forming longitudinal ribs (Figs <xref ref-type="fig" rid="F1">1C</xref>, <xref ref-type="fig" rid="F2">2D</xref>). The capsule is borne by a longer carpophore (Fig. <xref ref-type="fig" rid="F1">1D</xref>). Additional evidence comes from the comparison of the chorological and ecological traits of the two taxa. In fact, <italic><tp:taxon-name><tp:taxon-name-part taxon-name-part-type="genus" reg="Silene">S.</tp:taxon-name-part><tp:taxon-name-part taxon-name-part-type="species" reg="noctiflora">noctiflora</tp:taxon-name-part></tp:taxon-name></italic> is widespread in Central and Eastern Europe (<xref ref-type="bibr" rid="B15">Jalas and Suominen 1988</xref>), including Serbia, Kosovo and Methojia, where it occurs south of Priština, on the eastern rim of the Kosovo Basin (<xref ref-type="bibr" rid="B23">Prodanović et al. 2016</xref>; Fig. <xref ref-type="fig" rid="F4">4</xref>). The plant is not known from Albania (according to <xref ref-type="bibr" rid="B26">Vangjeli (2015)</xref>, <xref ref-type="bibr" rid="B21">Pils (2016)</xref>; <xref ref-type="bibr" rid="B1">Barina et al. (2018)</xref>) and there is, thus, no range overlap with <italic><tp:taxon-name><tp:taxon-name-part taxon-name-part-type="genus" reg="Silene">S.</tp:taxon-name-part><tp:taxon-name-part taxon-name-part-type="species" reg="isabellae">isabellae</tp:taxon-name-part></tp:taxon-name></italic>. Moreover, <italic><tp:taxon-name><tp:taxon-name-part taxon-name-part-type="genus" reg="Silene">S.</tp:taxon-name-part><tp:taxon-name-part taxon-name-part-type="species" reg="noctiflora">noctiflora</tp:taxon-name-part></tp:taxon-name></italic> is a weed usually growing in ruderal places, arable fields, cultivated ground and other synanthropic habitats, usually in lowland areas (<xref ref-type="bibr" rid="B7">Chater et al. 1993</xref>).</p><fig id="F1" position="float" orientation="portrait"><object-id xmlns:xlink="http://www.w3.org/1999/xlink" content-type="doi" xlink:type="simple">10.3897/phytokeys.227.100850.figure1</object-id><object-id xmlns:xlink="http://www.w3.org/1999/xlink" content-type="arpha" xlink:type="simple">129DDE33-2BCC-5296-9343-4B9C03C17A6E</object-id><label>Figure 1.</label><caption><p><italic><tp:taxon-name><tp:taxon-name-part taxon-name-part-type="genus" reg="Silene">Silene</tp:taxon-name-part><tp:taxon-name-part taxon-name-part-type="species" reg="isabellae">isabellae</tp:taxon-name-part></tp:taxon-name></italic><bold>A</bold> whole plant <bold>B</bold> flower with calyx and corolla <bold>C</bold> fruiting calyx <bold>D</bold> capsule and carpophore <bold>E</bold> seed. Original drawing by Laura Vivona.</p></caption><graphic xmlns:xlink="http://www.w3.org/1999/xlink" xlink:href="phytokeys-227-123_article-100850__-g001.jpg" position="float" orientation="portrait" xlink:type="simple" id="oo_859764.jpg"><uri content-type="original_file" xlink:type="simple">https://binary.pensoft.net/fig/859764</uri></graphic></fig><fig id="F2" position="float" orientation="portrait"><object-id xmlns:xlink="http://www.w3.org/1999/xlink" content-type="doi" xlink:type="simple">10.3897/phytokeys.227.100850.figure2</object-id><object-id xmlns:xlink="http://www.w3.org/1999/xlink" content-type="arpha" xlink:type="simple">711F7F3D-ACB2-5B68-9A10-3C343D2099BB</object-id><label>Figure 2.</label><caption><p>Field photos of <italic><tp:taxon-name><tp:taxon-name-part taxon-name-part-type="genus" reg="Silene">Silene</tp:taxon-name-part><tp:taxon-name-part taxon-name-part-type="species" reg="isabellae">isabellae</tp:taxon-name-part></tp:taxon-name></italic><bold>A</bold> habitat <bold>B, C</bold> whole plants in natural habitat <bold>D</bold> inflorescence with flowers and fruiting calyces <bold>E</bold> flower <bold>F</bold> basal leaves <bold>G</bold> flowers at late stage <bold>H</bold> seed.</p></caption><graphic xmlns:xlink="http://www.w3.org/1999/xlink" xlink:href="phytokeys-227-123_article-100850__-g002.jpg" position="float" orientation="portrait" xlink:type="simple" id="oo_859765.jpg"><uri content-type="original_file" xlink:type="simple">https://binary.pensoft.net/fig/859765</uri></graphic></fig><fig id="F3" position="float" orientation="portrait"><object-id xmlns:xlink="http://www.w3.org/1999/xlink" content-type="doi" xlink:type="simple">10.3897/phytokeys.227.100850.figure3</object-id><object-id xmlns:xlink="http://www.w3.org/1999/xlink" content-type="arpha" xlink:type="simple">44C21276-9C61-5C4B-BD32-5F895B450E82</object-id><label>Figure 3.</label><caption><p>Calyx teeth, capsule, and margin of basal leaves of <italic><tp:taxon-name><tp:taxon-name-part taxon-name-part-type="genus" reg="Silene">Silene</tp:taxon-name-part><tp:taxon-name-part taxon-name-part-type="species" reg="isabellae">isabellae</tp:taxon-name-part></tp:taxon-name></italic> (respectively <bold>A–C</bold>), <italic><tp:taxon-name><tp:taxon-name-part taxon-name-part-type="genus" reg="Silene">S.</tp:taxon-name-part><tp:taxon-name-part taxon-name-part-type="species" reg="noctiflora">noctiflora</tp:taxon-name-part></tp:taxon-name></italic> (respectively <bold>D–F</bold>) and <tp:taxon-name><tp:taxon-name-part taxon-name-part-type="genus" reg="Silene">S.</tp:taxon-name-part><tp:taxon-name-part taxon-name-part-type="species" reg="vallesia">vallesia</tp:taxon-name-part><tp:taxon-name-part taxon-name-part-type="infraspecific-rank">subsp.</tp:taxon-name-part><tp:taxon-name-part taxon-name-part-type="subspecies" reg="graminea">graminea</tp:taxon-name-part></tp:taxon-name> (respectively <bold>G–I</bold>).</p></caption><graphic xmlns:xlink="http://www.w3.org/1999/xlink" xlink:href="phytokeys-227-123_article-100850__-g003.jpg" position="float" orientation="portrait" xlink:type="simple" id="oo_859766.jpg"><uri content-type="original_file" xlink:type="simple">https://binary.pensoft.net/fig/859766</uri></graphic></fig><fig id="F4" position="float" orientation="portrait"><object-id xmlns:xlink="http://www.w3.org/1999/xlink" content-type="doi" xlink:type="simple">10.3897/phytokeys.227.100850.figure4</object-id><object-id xmlns:xlink="http://www.w3.org/1999/xlink" content-type="arpha" xlink:type="simple">89A9F8EE-8DC1-5D47-9B0F-4360BA6CA5B6</object-id><label>Figure 4.</label><caption><p>Distribution of <italic><tp:taxon-name><tp:taxon-name-part taxon-name-part-type="genus" reg="Silene">Silene</tp:taxon-name-part><tp:taxon-name-part taxon-name-part-type="species" reg="isabellae">isabellae</tp:taxon-name-part></tp:taxon-name></italic>, <italic><tp:taxon-name><tp:taxon-name-part taxon-name-part-type="genus" reg="Silene">S.</tp:taxon-name-part><tp:taxon-name-part taxon-name-part-type="species" reg="noctiflora">noctiflora</tp:taxon-name-part></tp:taxon-name></italic> (partial) and the taxa of the <italic><tp:taxon-name><tp:taxon-name-part taxon-name-part-type="genus" reg="Silene">S.</tp:taxon-name-part><tp:taxon-name-part taxon-name-part-type="species" reg="vallesia">vallesia</tp:taxon-name-part></tp:taxon-name></italic> L. group.</p></caption><graphic xmlns:xlink="http://www.w3.org/1999/xlink" xlink:href="phytokeys-227-123_article-100850__-g004.jpg" position="float" orientation="portrait" xlink:type="simple" id="oo_859767.jpg"><uri content-type="original_file" xlink:type="simple">https://binary.pensoft.net/fig/859767</uri></graphic></fig><table-wrap id="T1" position="float" orientation="portrait"><label>Table 1.</label><caption><p>Main diagnostic morphological characters of <italic><tp:taxon-name><tp:taxon-name-part taxon-name-part-type="genus" reg="Silene">S.</tp:taxon-name-part><tp:taxon-name-part taxon-name-part-type="species" reg="isabellae">isabellae</tp:taxon-name-part></tp:taxon-name></italic>, <italic><tp:taxon-name><tp:taxon-name-part taxon-name-part-type="genus" reg="Silene">S.</tp:taxon-name-part><tp:taxon-name-part taxon-name-part-type="species" reg="noctiflora">noctiflora</tp:taxon-name-part></tp:taxon-name></italic> and <tp:taxon-name><tp:taxon-name-part taxon-name-part-type="genus" reg="Silene">S.</tp:taxon-name-part><tp:taxon-name-part taxon-name-part-type="species" reg="vallesia">vallesia</tp:taxon-name-part><tp:taxon-name-part taxon-name-part-type="infraspecific-rank">subsp.</tp:taxon-name-part><tp:taxon-name-part taxon-name-part-type="subspecies" reg="graminea">graminea</tp:taxon-name-part></tp:taxon-name>.</p></caption><table id="TID0EPHAG" rules="all"><tbody><tr><th rowspan="1" colspan="1"/><th rowspan="1" colspan="1">
                    <italic>
                      <tp:taxon-name><tp:taxon-name-part taxon-name-part-type="genus" reg="Silene">Silene</tp:taxon-name-part><tp:taxon-name-part taxon-name-part-type="species" reg="isabellae">isabellae</tp:taxon-name-part></tp:taxon-name>
                    </italic>
                  </th><th rowspan="1" colspan="1">
                    <italic>
                      <tp:taxon-name><tp:taxon-name-part taxon-name-part-type="genus" reg="Silene">Silene</tp:taxon-name-part><tp:taxon-name-part taxon-name-part-type="species" reg="noctiflora">noctiflora</tp:taxon-name-part></tp:taxon-name>
                    </italic>
                  </th><th rowspan="1" colspan="1">
                    <tp:taxon-name><tp:taxon-name-part taxon-name-part-type="genus" reg="Silene">Silene</tp:taxon-name-part><tp:taxon-name-part taxon-name-part-type="species" reg="vallesia">vallesia</tp:taxon-name-part><tp:taxon-name-part taxon-name-part-type="infraspecific-rank">subsp.</tp:taxon-name-part><tp:taxon-name-part taxon-name-part-type="subspecies" reg="graminea">graminea</tp:taxon-name-part></tp:taxon-name>
                  </th></tr><tr><td rowspan="1" colspan="1">
                    <bold>Habit and life cycle</bold>
                  </td><td rowspan="1" colspan="1">perennial, mat-forming</td><td rowspan="1" colspan="1">annual, not mat-forming</td><td rowspan="1" colspan="1">perennial, mat-forming</td></tr><tr><td rowspan="1" colspan="1">
                    <bold>Flowering stems and branches</bold>
                  </td><td rowspan="1" colspan="1">sparsely and shortly glandular pubescent, 15–40 cm, usually branched, rarely simple, with 1–4 flowers</td><td rowspan="1" colspan="1">densely glandular pubescent, 12–50 cm, usually simple with a single flower, rarely branched with more flowers</td><td rowspan="1" colspan="1">sparsely pubescent, 5–15 cm, usually simple with a single flower</td></tr><tr><td rowspan="1" colspan="1">
                    <bold>Basal leaves of sterile stems</bold>
                  </td><td rowspan="1" colspan="1">widely obovate-spathulate, 8–18 mm wide, blade glabrous, but finely and densely ciliate along margins (Fig. <xref ref-type="fig" rid="F3">3C</xref>)</td><td rowspan="1" colspan="1">absent</td><td rowspan="1" colspan="1">linear 1.5–2 mm wide, blade with few simple hairs (Fig. <xref ref-type="fig" rid="F3">3I</xref>)</td></tr><tr><td rowspan="1" colspan="1">
                    <bold>Cauline leaves of flowering stems</bold>
                  </td><td rowspan="1" colspan="1">linear-lanceolate, 3–5 mm wide, shorter than internodes, shortly ciliate along the margins, blade with short glandular and simple hairs</td><td rowspan="1" colspan="1">ovate-lanceolate, up to 30 mm wide, blade and margins densely pubescent (Fig. <xref ref-type="fig" rid="F3">3F</xref>)</td><td rowspan="1" colspan="1">linear-lanceolate, 1.5–2 mm wide, subequal or longer than internodes, marginally ciliate at the base, with simple and few glandular hairs</td></tr><tr><td rowspan="1" colspan="1">
                    <bold>Flowers</bold>
                  </td><td rowspan="1" colspan="1">calyx 25–30 mm, teeth 8 mm, narrowly cylindrical in flower, truncate-obconical in fruit and prominently ribbed (Fig. <xref ref-type="fig" rid="F3">3A</xref>); corolla unscented, open during daytime; petals not enrolled during daytime pale pink above, tinged with mauve red beneath, lobes dentate</td><td rowspan="1" colspan="1">calyx 20–30 mm, teeth ca. 7 mm (Fig. <xref ref-type="fig" rid="F3">3D</xref>); attenuate at the base in fruit, not ribbed; corolla opening in evening with petals enrolled during daytime, pink above and yellowish beneath, lobes entire</td><td rowspan="1" colspan="1">calyx 12–16 mm, teeth ca. 1.8 mm, narrowly obconical and not ribbed in fruit (Fig. <xref ref-type="fig" rid="F3">3G</xref>); corolla unscented, open during daytime, petals usually white, lobes entire</td></tr><tr><td rowspan="1" colspan="1">
                    <bold>Fruits</bold>
                  </td><td rowspan="1" colspan="1">capsule conic-ovoid, 13–15 × 5 mm, surface smooth, glossy (Fig. <xref ref-type="fig" rid="F3">3B</xref>); carpophore 6–7 mm</td><td rowspan="1" colspan="1">capsule ovoid 13–15 × 8–10 mm, glossy (Fig. <xref ref-type="fig" rid="F3">3E</xref>); carpophore 2–3 mm</td><td rowspan="1" colspan="1">capsule conic-ovoid 12–13 × ca. 4 mm, glabrous, but finely rugose (Fig. <xref ref-type="fig" rid="F3">3H</xref>); carpophore 9 mm</td></tr></tbody></table></table-wrap><p><italic><tp:taxon-name><tp:taxon-name-part taxon-name-part-type="genus" reg="Silene">Silene</tp:taxon-name-part><tp:taxon-name-part taxon-name-part-type="species" reg="isabellae">isabellae</tp:taxon-name-part></tp:taxon-name></italic> shows a weak morphological affinity also with the taxa of the <italic><tp:taxon-name><tp:taxon-name-part taxon-name-part-type="genus" reg="Silene">S.</tp:taxon-name-part><tp:taxon-name-part taxon-name-part-type="species" reg="vallesia">vallesia</tp:taxon-name-part></tp:taxon-name></italic> group [sect. <tp:taxon-name><tp:taxon-name-part taxon-name-part-type="genus" reg="Silene"/><tp:taxon-name-part taxon-name-part-type="section" reg="Auriculatae">Auriculatae</tp:taxon-name-part></tp:taxon-name> (Boiss.) Schischk.]. This group includes taxa endemic to some mountain regions of southern Europe (Fig. <xref ref-type="fig" rid="F4">4</xref>), in France (<italic><tp:taxon-name><tp:taxon-name-part taxon-name-part-type="genus" reg="Silene">S.</tp:taxon-name-part><tp:taxon-name-part taxon-name-part-type="species" reg="petrarchae">petrarchae</tp:taxon-name-part></tp:taxon-name></italic> Ferrarini &amp; Cecchi), the western Alps (<tp:taxon-name><tp:taxon-name-part taxon-name-part-type="genus" reg="Silene">S.</tp:taxon-name-part><tp:taxon-name-part taxon-name-part-type="species" reg="vallesia">vallesia</tp:taxon-name-part><tp:taxon-name-part taxon-name-part-type="authority">L.</tp:taxon-name-part><tp:taxon-name-part taxon-name-part-type="infraspecific-rank">subsp.</tp:taxon-name-part><tp:taxon-name-part taxon-name-part-type="subspecies" reg="vallesia">vallesia</tp:taxon-name-part></tp:taxon-name>), the Apuan Alps in Italy (<italic><tp:taxon-name><tp:taxon-name-part taxon-name-part-type="genus" reg="Silene">S.</tp:taxon-name-part><tp:taxon-name-part taxon-name-part-type="species" reg="pichiana">pichiana</tp:taxon-name-part></tp:taxon-name></italic> Ferrarini &amp; Cecchi), the central Apennines (<italic><tp:taxon-name><tp:taxon-name-part taxon-name-part-type="genus" reg="Silene">S.</tp:taxon-name-part><tp:taxon-name-part taxon-name-part-type="species" reg="cattariniana">cattariniana</tp:taxon-name-part></tp:taxon-name></italic> Ferrarini &amp; Cecchi) and the Balkan massifs [<tp:taxon-name><tp:taxon-name-part taxon-name-part-type="genus" reg="Silene">S.</tp:taxon-name-part><tp:taxon-name-part taxon-name-part-type="species" reg="vallesia">vallesia</tp:taxon-name-part><tp:taxon-name-part taxon-name-part-type="infraspecific-rank">subsp.</tp:taxon-name-part><tp:taxon-name-part taxon-name-part-type="subspecies" reg="graminifolia">graminifolia</tp:taxon-name-part></tp:taxon-name> (Vis ex. Rchb.) Nyman, <xref ref-type="bibr" rid="B11">Ferrarini and Cecchi 2001</xref>]. Similarities are in the perennial habit with stoloniferous stems forming mats, the glandular-pubescent stems and leaves, the few-flowered inflorescence, the large flowers with narrowly cylindrical and reticulate-veined calyx, truncate at base, the corolla with bifid petals, the conical-ovoid capsule and the reniform seeds with a similar surface ornamentation. However, the only taxon of this group occurring in the Balkans and Albania, <tp:taxon-name><tp:taxon-name-part taxon-name-part-type="genus" reg="Silene">S.</tp:taxon-name-part><tp:taxon-name-part taxon-name-part-type="species" reg="vallesia">vallesia</tp:taxon-name-part><tp:taxon-name-part taxon-name-part-type="infraspecific-rank">subsp.</tp:taxon-name-part><tp:taxon-name-part taxon-name-part-type="subspecies" reg="graminea">graminea</tp:taxon-name-part></tp:taxon-name>, is strongly differentiated from <italic><tp:taxon-name><tp:taxon-name-part taxon-name-part-type="genus" reg="Silene">S.</tp:taxon-name-part><tp:taxon-name-part taxon-name-part-type="species" reg="isabellae">isabellae</tp:taxon-name-part></tp:taxon-name></italic> in the much smaller size of the plant, the shape of the leaves (narrowly linear-lanceolate), the usually single flower per stem and other features of the calyx teeth and capsule (Table <xref ref-type="table" rid="T1">1</xref>, Fig. <xref ref-type="fig" rid="F3">3G</xref>). Moreover, this taxon is only found in the Alpine massifs of the north-east of the country in the district of Kükes and close to the border with Kosovo and Macedonia, such as Mt. Pashtrik, Mt. Gjallica and Mt. Koritnik, where it reaches the southern limit of its distribution. This taxon is, thus, likely to be allopatric and geographically isolated with respect to <italic><tp:taxon-name><tp:taxon-name-part taxon-name-part-type="genus" reg="Silene">S.</tp:taxon-name-part><tp:taxon-name-part taxon-name-part-type="species" reg="isabellae">isabellae</tp:taxon-name-part></tp:taxon-name></italic>, which is found over 80 km to the southwest (Fig. <xref ref-type="fig" rid="F4">4</xref>). Based on <xref ref-type="bibr" rid="B26">Vangjeli (2015)</xref>, <tp:taxon-name><tp:taxon-name-part taxon-name-part-type="genus" reg="Silene">S.</tp:taxon-name-part><tp:taxon-name-part taxon-name-part-type="species" reg="vallesia">vallesia</tp:taxon-name-part><tp:taxon-name-part taxon-name-part-type="infraspecific-rank">subsp.</tp:taxon-name-part><tp:taxon-name-part taxon-name-part-type="subspecies" reg="graminea">graminea</tp:taxon-name-part></tp:taxon-name> is found in the alpine belt at 1700–2000 m a.s.l., thus, at higher elevation than <italic><tp:taxon-name><tp:taxon-name-part taxon-name-part-type="genus" reg="Silene">S.</tp:taxon-name-part><tp:taxon-name-part taxon-name-part-type="species" reg="isabellae">isabellae</tp:taxon-name-part></tp:taxon-name></italic> and is typical of calcareous substrates especially limestone (<xref ref-type="bibr" rid="B11">Ferrarini and Cecchi 2001</xref>; <xref ref-type="bibr" rid="B21">Pils 2016</xref>).</p><p><italic><tp:taxon-name><tp:taxon-name-part taxon-name-part-type="genus" reg="Silene">Silene</tp:taxon-name-part><tp:taxon-name-part taxon-name-part-type="species" reg="isabellae">isabellae</tp:taxon-name-part></tp:taxon-name></italic> is apparently found only on serpentine soils. Thanks to this specialisation, the plant can be categorised as a “metallophyte”, being able to cope with the typical chemical and physical anomalies of the serpentine soils and especially the poverty in nutrients, the high levels of Mg and in trace metals like Ni, Zn and Cr (<xref ref-type="bibr" rid="B27">Wójcik et al. 2017</xref>). We plan further studies to assess the concentration of these metals within the plant and, consequently, the strategies that it adopts to thrive on such hostile soils. Adaptation to serpentine soils is not uncommon in the genus <italic><tp:taxon-name><tp:taxon-name-part taxon-name-part-type="genus" reg="Silene">Silene</tp:taxon-name-part></tp:taxon-name></italic>, being found in several other taxa of especially the Balkan flora. According to <xref ref-type="bibr" rid="B24">Stefanović et al. (2003)</xref>, the Balkan countries host seven taxa of this genus that can be classified as obligate serpentine endemics, while others are found on serpentine as well as non-serpentine soils (the so-called “facultative serpentinophytes”). The distant phylogenetic position of these species suggests that ecological speciation driven by the “serpentine factor” has occurred through multiple and independent events, as in other plant groups of the Mediterranean and Balkan flora (<xref ref-type="bibr" rid="B2">Cecchi and Selvi 2009</xref>; <xref ref-type="bibr" rid="B4">Cecchi et al. 2011</xref>, <xref ref-type="bibr" rid="B5">2013</xref>). Remarkably, some of the serpentine-tolerant species were also found at the same locality of <italic><tp:taxon-name><tp:taxon-name-part taxon-name-part-type="genus" reg="Silene">S.</tp:taxon-name-part><tp:taxon-name-part taxon-name-part-type="species" reg="isabellae">isabellae</tp:taxon-name-part></tp:taxon-name></italic>, such as <italic><tp:taxon-name><tp:taxon-name-part taxon-name-part-type="genus" reg="Silene">S.</tp:taxon-name-part><tp:taxon-name-part taxon-name-part-type="species" reg="paradoxa">paradoxa</tp:taxon-name-part></tp:taxon-name></italic> L., <italic><tp:taxon-name><tp:taxon-name-part taxon-name-part-type="genus" reg="Silene">S.</tp:taxon-name-part><tp:taxon-name-part taxon-name-part-type="species" reg="italica">italica</tp:taxon-name-part></tp:taxon-name></italic> L., <italic><tp:taxon-name><tp:taxon-name-part taxon-name-part-type="genus" reg="Silene">S.</tp:taxon-name-part><tp:taxon-name-part taxon-name-part-type="species" reg="saxifraga">saxifraga</tp:taxon-name-part></tp:taxon-name></italic> L., <tp:taxon-name><tp:taxon-name-part taxon-name-part-type="genus" reg="Silene">S.</tp:taxon-name-part><tp:taxon-name-part taxon-name-part-type="species" reg="vulgaris">vulgaris</tp:taxon-name-part><tp:taxon-name-part taxon-name-part-type="authority">L.</tp:taxon-name-part><tp:taxon-name-part taxon-name-part-type="infraspecific-rank">subsp.</tp:taxon-name-part><tp:taxon-name-part taxon-name-part-type="subspecies" reg="prostrata">prostrata</tp:taxon-name-part></tp:taxon-name> (Gaud.) Schinz &amp; Thell. and <italic><tp:taxon-name><tp:taxon-name-part taxon-name-part-type="genus" reg="Silene">S.</tp:taxon-name-part><tp:taxon-name-part taxon-name-part-type="species" reg="damboldtiana">damboldtiana</tp:taxon-name-part></tp:taxon-name></italic> Greuter.</p><p><italic><tp:taxon-name><tp:taxon-name-part taxon-name-part-type="genus" reg="Silene">Silene</tp:taxon-name-part><tp:taxon-name-part taxon-name-part-type="species" reg="isabellae">isabellae</tp:taxon-name-part></tp:taxon-name></italic> shows some variation in quantitative characters associated with site conditions. Plants from the coniferous forest at lower altitude (1000–1200 m a.s.l.) were characterised by taller flowering stems and larger leaves, in particular those of the sterile stems. In plants from open and rocky sites, we observed a general reduction in the size of the plants, also associated with altitude (above 1400 m a.s.l.), while qualitative characters remained constant.</p></tp:treatment-sec><tp:treatment-sec sec-type="material" id="SECID0EH5AE"><title>Additional specimens examined.</title><p><bold><italic><tp:taxon-name><tp:taxon-name-part taxon-name-part-type="genus" reg="Silene">Silene</tp:taxon-name-part><tp:taxon-name-part taxon-name-part-type="species" reg="isabellae">isabellae</tp:taxon-name-part></tp:taxon-name></italic></bold>: <bold>Albania.</bold> District of Krujë, Qafë Shtamë, rocce di serpentino nella foresta di <italic><tp:taxon-name><tp:taxon-name-part taxon-name-part-type="genus" reg="Pinus">Pinus</tp:taxon-name-part><tp:taxon-name-part taxon-name-part-type="species" reg="nigra">nigra</tp:taxon-name-part></tp:taxon-name></italic>, ca. 800 prima del passo, <named-content xmlns:xlink="http://www.w3.org/1999/xlink" content-type="dwc:verbatimCoordinates" xlink:type="simple"><named-content content-type="geo-json" specific-use="{&#34;type&#34;:&#34;Point&#34;,&#34;coordinates&#34;:[19.888667,41.522500]}" id="NCID0EL6AE" xlink:type="simple">41°31.35'N, 19°53.32'E</named-content></named-content>, 1100 m elev., 30 Jun 2018, <italic>F. Selvi &amp; I. Bettarini</italic> (FI053966); District of Krujë, Qafe Shtamë, pascoli rupestri e margini di boscaglia rocciosa lungo la pista che sale dal passo verso Nord, suolo ultramafico (serpentino), <named-content xmlns:xlink="http://www.w3.org/1999/xlink" content-type="dwc:verbatimCoordinates" xlink:type="simple"><named-content content-type="geo-json" specific-use="{&#34;type&#34;:&#34;Point&#34;,&#34;coordinates&#34;:[19.525100,41.525100]}" id="NCID0EV6AE" xlink:type="simple">41.5251°N, 19.5251°E</named-content></named-content>, 1150–1450 m elev., 12 July 2022, <italic>F. Selvi, E. Bianchi, I. Colzi &amp; A. Coppi</italic> (FI068202).</p><p><bold><italic><tp:taxon-name><tp:taxon-name-part taxon-name-part-type="genus" reg="Silene">Silene</tp:taxon-name-part><tp:taxon-name-part taxon-name-part-type="species" reg="noctiflora">noctiflora</tp:taxon-name-part></tp:taxon-name></italic>: Austria.</bold> Kärnten. Lavanttal: auf dem Autobahn-Rastplatz in St. Andrä, Bezirk Wolfsberg, Gemeinde Sankt Andrä, Katastralgemeinde Kollegg, <named-content xmlns:xlink="http://www.w3.org/1999/xlink" content-type="dwc:verbatimCoordinates" xlink:type="simple"><named-content content-type="geo-json" specific-use="{&#34;type&#34;:&#34;Point&#34;,&#34;coordinates&#34;:[14.812778,46.785556]}" id="NCID0EQAAG" xlink:type="simple">46°47'08"N, 14°48'46"E</named-content></named-content>, 450 m elev., 27 May 2008, <italic>Helmut M.</italic> s.n. (GJO 0041410); Österreich, Steiermark; Steirisches Randgebirge, Westliches Grazer Bergland; Bezirk Graz (Stadt); Gösting, Ruine Gösting, <named-content xmlns:xlink="http://www.w3.org/1999/xlink" content-type="dwc:verbatimCoordinates" xlink:type="simple"><named-content content-type="geo-json" specific-use="{&#34;type&#34;:&#34;Point&#34;,&#34;coordinates&#34;:[15.380078,47.103733]}" id="NCID0E1AAG" xlink:type="simple">47°06'13.44"N, 15°22'48.28"E</named-content></named-content>, 541 m elev., 6 September 2010, <italic>Leonhartsberger S</italic>., (GJO 0062960); Windische Bühel, Kreuzberg bei Leutschach, Oberfahrenbach - Gamlitz - Karnerberg, Gasthof Eichbergho, <named-content xmlns:xlink="http://www.w3.org/1999/xlink" content-type="dwc:verbatimCoordinates" xlink:type="simple"><named-content content-type="geo-json" specific-use="{&#34;type&#34;:&#34;Point&#34;,&#34;coordinates&#34;:[15.458330,46.725000]}" id="NCID0EEBAG" xlink:type="simple">46.725°N, 15.45833°E</named-content></named-content>, 07 November 1989, <italic>Maurer W</italic>. s.n., (GZU 000239138); <bold>Belgium.</bold> Moissons, Hackerinver, July 1863, <italic>Thieleus Armand</italic>; cultivè de cinq pieds sauvages trouvés en 1865 entre Haekendover (Brabant) et Overhespen (Liège), July 1866, (FI). <bold>Czech Republic.</bold> Bohemia, distr. Český Krumlov. VÚ Boletice: Nová Víska, okraj cesty přes louky 6 km JV od kostela v Křišťanově, <named-content xmlns:xlink="http://www.w3.org/1999/xlink" content-type="dwc:verbatimCoordinates" xlink:type="simple"><named-content content-type="geo-json" specific-use="{&#34;type&#34;:&#34;Point&#34;,&#34;coordinates&#34;:[14.070000,48.865560]}" id="NCID0EUBAG" xlink:type="simple">48.86556°N, 14.07°E</named-content></named-content>, 14 July 2017, <italic>Grulich V</italic>. (BRNU 636522); Moravia centr., distr Brno: inter segtes ad pedem collis Zlobica dicti situ septentr-orientali ad oppido Kuřim, 280 m elev., 23 July 1974, <italic>Dvořàk F</italic>. (FI). <bold>France.</bold> Environs de Strasbourg, 1805, <italic>Nestler C. G</italic>. sn, (G00215384); Douai (Nord), abondant dans un jardin où il a peut-être ètè introduit accidentallement, 26 July 1882, <italic>Maugin</italic> (FI); Versailles, 17 August 1853, <italic>Caruel L</italic>. (FI). <bold>Germany.</bold> Thuring, 1822, <italic>Wallroth K.F.W</italic>. sn, (G00215386). <bold>Italy.</bold> Luoghi erbosi presso Cretone di Tornimparte (L’Aquila), 1200 m elev., 10 September 1971, <italic>Pelliccione G</italic>. (FI), Valle del Lagaccio, Liguria, June, <italic>Baglietto</italic> (FI); Cult. nell’Orto Botanico Sperimentale di Vallombrosa, 29 August 1894, <italic>Solla n.</italic> 1413 (FIAF); Giardino dei Semplici, 1830, <italic>Ricasoli</italic> (FI).</p><p><bold><tp:taxon-name><tp:taxon-name-part taxon-name-part-type="genus" reg="Silene">Silene</tp:taxon-name-part><tp:taxon-name-part taxon-name-part-type="species" reg="vallesia">vallesia</tp:taxon-name-part><tp:taxon-name-part taxon-name-part-type="infraspecific-rank">subsp.</tp:taxon-name-part><tp:taxon-name-part taxon-name-part-type="subspecies" reg="graminea">graminea</tp:taxon-name-part></tp:taxon-name>: Albania.</bold> Velika Golia, 1700 m elev., 17 July 1904 (FI); Hais Patrik An Felsen in der Gipfelregion, 1800 m elev., 24 July 1877, <italic>I. Dolfler</italic> (W); Aufdem Berge Patrik bei Prizzen, 1900 m elev., 20–21 July 1936, <italic>O.V.E. Behr</italic> (FI); Prizren: Mt. Pastrik in graminosis alpinis, 21 July 1936, <italic>Skrivanek</italic> (BP591483); Distrikt Hasi, Pastrik, An Felsen in der Gipfelregion, 24 July 1918, <italic>Dörfler &amp; Ignaz</italic> (BP455289, BP455288). <bold>Bosnia and Herzegovina.</bold> Gipfelregion der Golia: Sudskamn (?) der Velica Golja, 1700 m elev., 18 July, <italic>J. Stdlmann &amp; F. Faltis</italic> (FI); KameKnica bai Livno, 1800 m elev., 27 July 1897, <italic>E. Brandis</italic> (PAD). <bold>Croazia.</bold> Ex rupibus Dinaricis ad …Dalmaticae, Herb Levier (FI); In saxosis apricis, Dinara, Ghnjat, Prologh, <italic>Visiani</italic> (PD); Mont Ghnjat (PAD); In dorso apricot et saxoso Mts. Dinara, July, 51K (Jos. Kargl) (PAD); Am Chemeschniza am Prolog, 18 July 1868, <italic>Th Pichler</italic> (PAD); Dalmatien M. Prolog, 18 July 1868, <italic>Th. Pichler</italic> (TSB); Croatia. Velebit in lapidosis herbosis m. Risioica supra Allau, alt. ca. 1400 m, 1908, <italic>G. Lengyel</italic> (PI042104); In montib. Dalmatia, s.d., <italic>R. Visiani</italic> (HAL0012278). <bold>Montenegro.</bold> In saxosis excelsioribus M. Durmitor, 870, <italic>J. Panic</italic> (PAD).</p></tp:treatment-sec><ref-list><ref id="B13"><mixed-citation xmlns:xlink="http://www.w3.org/1999/xlink" xlink:type="simple">IUCN [International Union for Conservation of Nature] (<year>2012</year>) IUCN red list categories and criteria. version 3.1, 2<sup>nd</sup> edn. IUCN, Gland and Cambridge.</mixed-citation></ref><ref id="B14"><mixed-citation xmlns:xlink="http://www.w3.org/1999/xlink" xlink:type="simple"><person-group><name name-style="western"><surname>Jafari</surname><given-names>F</given-names></name><name name-style="western"><surname>Zarre</surname><given-names>S</given-names></name><name name-style="western"><surname>Gholipour</surname><given-names>A</given-names></name><name name-style="western"><surname>Eggens</surname><given-names>F</given-names></name><name name-style="western"><surname>Rabeler</surname><given-names>RK</given-names></name><name name-style="western"><surname>Oxelman</surname><given-names>B</given-names></name></person-group> (<year>2020</year>) <article-title>A new taxonomic backbone for the infrageneric classification of the species-rich genus <italic><tp:taxon-name><tp:taxon-name-part taxon-name-part-type="genus">Silene</tp:taxon-name-part></tp:taxon-name></italic> (<tp:taxon-name><tp:taxon-name-part taxon-name-part-type="family">Caryophyllaceae</tp:taxon-name-part></tp:taxon-name>).</article-title><source>Taxon</source><volume>69</volume>(<issue>2</issue>): <fpage>337</fpage>–<lpage>368</lpage>. <ext-link xlink:href="10.1002/tax.12230" ext-link-type="doi" xlink:type="simple">https://doi.org/10.1002/tax.12230</ext-link></mixed-citation></ref><ref id="B7"><mixed-citation xmlns:xlink="http://www.w3.org/1999/xlink" xlink:type="simple"><person-group><name name-style="western"><surname>Chater</surname><given-names>AO</given-names></name><name name-style="western"><surname>Walters</surname><given-names>SM</given-names></name><name name-style="western"><surname>Akeroyd</surname><given-names>JR</given-names></name><name name-style="western"><surname>Wrigley</surname><given-names>F</given-names></name></person-group> (<year>1993</year>) <italic><tp:taxon-name><tp:taxon-name-part taxon-name-part-type="genus">Silene</tp:taxon-name-part></tp:taxon-name></italic> L. in Flora Europaea 2°edn., vol. 1 Cambridge.</mixed-citation></ref><ref id="B22"><mixed-citation xmlns:xlink="http://www.w3.org/1999/xlink" xlink:type="simple"><person-group><name name-style="western"><surname>Prentice</surname><given-names>HC</given-names></name></person-group> (<year>1978</year>) <article-title>Experimental taxonomy of <tp:taxon-name><tp:taxon-name-part taxon-name-part-type="genus">Silene</tp:taxon-name-part><tp:taxon-name-part taxon-name-part-type="infraspecific-rank">section</tp:taxon-name-part><tp:taxon-name-part taxon-name-part-type="section">Elisanthe</tp:taxon-name-part></tp:taxon-name> (<tp:taxon-name><tp:taxon-name-part taxon-name-part-type="family">Caryophyllaceae</tp:taxon-name-part></tp:taxon-name>): Crossing experiment.</article-title><source>Botanical Journal of the Linnean Society</source><volume>77</volume>(<issue>3</issue>): <fpage>203</fpage>–<lpage>2016</lpage>. <ext-link xlink:href="10.1111/j.1095-8339.1978.tb01399.x" ext-link-type="doi" xlink:type="simple">https://doi.org/10.1111/j.1095-8339.1978.tb01399.x</ext-link></mixed-citation></ref><ref id="B17"><mixed-citation xmlns:xlink="http://www.w3.org/1999/xlink" xlink:type="simple"><person-group><name name-style="western"><surname>Linnaeus</surname><given-names>C</given-names></name></person-group> (<year>1753</year>) Species Plantarum 1. Holmiae.</mixed-citation></ref><ref id="B16"><mixed-citation xmlns:xlink="http://www.w3.org/1999/xlink" xlink:type="simple"><person-group><name name-style="western"><surname>Jonsell</surname><given-names>B</given-names></name><name name-style="western"><surname>Jarvis</surname><given-names>CE</given-names></name></person-group> (<year>1994</year>) <article-title>Lectotypifications of Linnaean names for Flora Nordica Vol. 1 (<tp:taxon-name><tp:taxon-name-part taxon-name-part-type="family">Lycopodiaceae</tp:taxon-name-part></tp:taxon-name>-<tp:taxon-name><tp:taxon-name-part taxon-name-part-type="family">Papaveraceae</tp:taxon-name-part></tp:taxon-name>).</article-title><source>Nordic Journal of Botany</source><volume>14</volume>(<issue>2</issue>): <fpage>145</fpage>–<lpage>164</lpage>. <ext-link xlink:href="10.1111/j.1756-1051.1994.tb00581.x" ext-link-type="doi" xlink:type="simple">https://doi.org/10.1111/j.1756-1051.1994.tb00581.x</ext-link></mixed-citation></ref><ref id="B15"><mixed-citation xmlns:xlink="http://www.w3.org/1999/xlink" xlink:type="simple"><person-group><name name-style="western"><surname>Jalas</surname><given-names>J</given-names></name><name name-style="western"><surname>Suominen</surname><given-names>J</given-names></name></person-group> (<year>1988</year>) Atlas Florae Europaeae, volume 3: distribution of vascular plants in Europe (Vol. 3), <tp:taxon-name><tp:taxon-name-part taxon-name-part-type="family">Caryophyllaceae</tp:taxon-name-part></tp:taxon-name>. Cambridge.</mixed-citation></ref><ref id="B23"><mixed-citation xmlns:xlink="http://www.w3.org/1999/xlink" xlink:type="simple"><person-group><name name-style="western"><surname>Prodanović</surname><given-names>D</given-names></name><name name-style="western"><surname>Stanojević</surname><given-names>M</given-names></name><name name-style="western"><surname>Krivošej</surname><given-names>Z</given-names></name></person-group> (<year>2016</year>) <article-title><italic><tp:taxon-name><tp:taxon-name-part taxon-name-part-type="genus">Silene</tp:taxon-name-part><tp:taxon-name-part taxon-name-part-type="species">noctiflora</tp:taxon-name-part></tp:taxon-name></italic> L., present in the flora of Kosovo and Metohija (Serbia).</article-title><source>Biologica Nyssana</source><volume>7</volume>: <fpage>83</fpage>–<lpage>86</lpage>. <ext-link xlink:href="10.5281/zenodo.200403" ext-link-type="doi" xlink:type="simple">https://doi.org/10.5281/zenodo.200403</ext-link></mixed-citation></ref><ref id="B26"><mixed-citation xmlns:xlink="http://www.w3.org/1999/xlink" xlink:type="simple"><person-group><name name-style="western"><surname>Vangjeli</surname><given-names>J</given-names></name></person-group> (<year>2015</year>) <source>Excursion Flora of Albania.</source><publisher-name>Koeltz Botanical Books</publisher-name>, <publisher-loc>Oberreifenberg</publisher-loc>, <size units="page">661 pp</size>.</mixed-citation></ref><ref id="B21"><mixed-citation xmlns:xlink="http://www.w3.org/1999/xlink" xlink:type="simple"><person-group><name name-style="western"><surname>Pils</surname><given-names>G</given-names></name></person-group> (<year>2016</year>) <source>Illustrated Flora of Albania.</source><publisher-name>Eigenverlag</publisher-name>, <publisher-loc>St. Stefan</publisher-loc>, <size units="page">576 pp</size>.</mixed-citation></ref><ref id="B1"><mixed-citation xmlns:xlink="http://www.w3.org/1999/xlink" xlink:type="simple"><person-group><name name-style="western"><surname>Barina</surname><given-names>Z</given-names></name><name name-style="western"><surname>Somogyi</surname><given-names>G</given-names></name><name name-style="western"><surname>Pifkó</surname><given-names>D</given-names></name><name name-style="western"><surname>Rakaj</surname><given-names>M</given-names></name></person-group> (<year>2018</year>) <article-title>Checklist of vascular plants of Albania.</article-title><source>Phytotaxa</source><volume>378</volume>(<issue>1</issue>): <fpage>1</fpage>–<lpage>339</lpage>. <ext-link xlink:href="10.11646/phytotaxa.378.1.1" ext-link-type="doi" xlink:type="simple">https://doi.org/10.11646/phytotaxa.378.1.1</ext-link></mixed-citation></ref><ref id="B11"><mixed-citation xmlns:xlink="http://www.w3.org/1999/xlink" xlink:type="simple"><person-group><name name-style="western"><surname>Ferrarini</surname><given-names>E</given-names></name><name name-style="western"><surname>Cecchi</surname><given-names>O</given-names></name></person-group> (<year>2001</year>) <article-title>Nuove specie del genere “<italic><tp:taxon-name><tp:taxon-name-part taxon-name-part-type="genus">Silene</tp:taxon-name-part></tp:taxon-name></italic>” (<tp:taxon-name><tp:taxon-name-part taxon-name-part-type="family">Caryophyllaceae</tp:taxon-name-part></tp:taxon-name>) delle Alpi Apuane, dell’Appennino centrale (Italia) e della Francia meridionale.</article-title><source>Webbia</source><volume>56</volume>(<issue>2</issue>): <fpage>241</fpage>–<lpage>263</lpage>. <ext-link xlink:href="10.1080/00837792.2001.10670717" ext-link-type="doi" xlink:type="simple">https://doi.org/10.1080/00837792.2001.10670717</ext-link></mixed-citation></ref><ref id="B27"><mixed-citation xmlns:xlink="http://www.w3.org/1999/xlink" xlink:type="simple"><person-group><name name-style="western"><surname>Wójcik</surname><given-names>M</given-names></name><name name-style="western"><surname>Gonnelli</surname><given-names>C</given-names></name><name name-style="western"><surname>Selvi</surname><given-names>F</given-names></name><name name-style="western"><surname>Dresler</surname><given-names>S</given-names></name><name name-style="western"><surname>Rostánski</surname><given-names>A</given-names></name><name name-style="western"><surname>Vangronsveld</surname><given-names>J</given-names></name></person-group> (<year>2017</year>) <article-title>Metallophytes of Serpentine and Calamine Soils – Their Unique Ecophysiology and Potential for Phytoremediation.</article-title><source>Advances in Botanical Research</source><volume>83</volume>: <fpage>1</fpage>–<lpage>42</lpage>. <ext-link xlink:href="10.1016/bs.abr.2016.12.002" ext-link-type="doi" xlink:type="simple">https://doi.org/10.1016/bs.abr.2016.12.002</ext-link></mixed-citation></ref><ref id="B24"><mixed-citation xmlns:xlink="http://www.w3.org/1999/xlink" xlink:type="simple"><person-group><name name-style="western"><surname>Stefanović</surname><given-names>V</given-names></name><name name-style="western"><surname>Tan</surname><given-names>K</given-names></name><name name-style="western"><surname>Iatrou</surname><given-names>G</given-names></name></person-group> (<year>2003</year>) <article-title>Distribution of the endemic Balkan fora on serpentine I.—Obligate serpentine endemics.</article-title><source>Plant Systematics and Evolution</source><volume>242</volume>(<issue>1–4</issue>): <fpage>149</fpage>–<lpage>170</lpage>. <ext-link xlink:href="10.1007/s00606-003-0044-8" ext-link-type="doi" xlink:type="simple">https://doi.org/10.1007/s00606-003-0044-8</ext-link></mixed-citation></ref><ref id="B2"><mixed-citation xmlns:xlink="http://www.w3.org/1999/xlink" xlink:type="simple"><person-group><name name-style="western"><surname>Cecchi</surname><given-names>L</given-names></name><name name-style="western"><surname>Selvi</surname><given-names>F</given-names></name></person-group> (<year>2009</year>) <article-title>Phylogenetic relationships of the monotypic genera <italic><tp:taxon-name><tp:taxon-name-part taxon-name-part-type="genus">Halacsya</tp:taxon-name-part></tp:taxon-name></italic> and <italic><tp:taxon-name><tp:taxon-name-part taxon-name-part-type="genus">Paramoltkia</tp:taxon-name-part></tp:taxon-name></italic> and the origins of serpentine adaptation in circum-mediterranean <tp:taxon-name><tp:taxon-name-part taxon-name-part-type="tribe">Lithospermeae</tp:taxon-name-part></tp:taxon-name> (<tp:taxon-name><tp:taxon-name-part taxon-name-part-type="family">Boraginaceae</tp:taxon-name-part></tp:taxon-name>): Insights from ITS and matK DNA sequences.</article-title><source>Taxon</source><volume>58</volume>(<issue>3</issue>): <fpage>700</fpage>–<lpage>714</lpage>. <ext-link xlink:href="10.1002/tax.583002" ext-link-type="doi" xlink:type="simple">https://doi.org/10.1002/tax.583002</ext-link></mixed-citation></ref><ref id="B4"><mixed-citation xmlns:xlink="http://www.w3.org/1999/xlink" xlink:type="simple"><person-group><name name-style="western"><surname>Cecchi</surname><given-names>L</given-names></name><name name-style="western"><surname>Coppi</surname><given-names>A</given-names></name><name name-style="western"><surname>Selvi</surname><given-names>F</given-names></name></person-group> (<year>2011</year>) <article-title>Evolutionary dynamics of serpentine adaptation in <italic><tp:taxon-name><tp:taxon-name-part taxon-name-part-type="genus">Onosma</tp:taxon-name-part></tp:taxon-name></italic> (<tp:taxon-name><tp:taxon-name-part taxon-name-part-type="family">Boraginaceae</tp:taxon-name-part></tp:taxon-name>) as revealed by ITS sequence data.</article-title><source>Plant Systematics and Evolution</source><volume>297</volume>(<issue>3–4</issue>): <fpage>185</fpage>–<lpage>199</lpage>. <ext-link xlink:href="10.1007/s00606-011-0506-3" ext-link-type="doi" xlink:type="simple">https://doi.org/10.1007/s00606-011-0506-3</ext-link></mixed-citation></ref><ref id="B5"><mixed-citation xmlns:xlink="http://www.w3.org/1999/xlink" xlink:type="simple"><person-group><name name-style="western"><surname>Cecchi</surname><given-names>L</given-names></name><name name-style="western"><surname>Colzi</surname><given-names>I</given-names></name><name name-style="western"><surname>Coppi</surname><given-names>A</given-names></name><name name-style="western"><surname>Gonnelli</surname><given-names>C</given-names></name><name name-style="western"><surname>Selvi</surname><given-names>F</given-names></name></person-group> (<year>2013</year>) <article-title>Diversity and biogeography of Ni-hyperaccumulators of <tp:taxon-name><tp:taxon-name-part taxon-name-part-type="genus">Alyssum</tp:taxon-name-part><tp:taxon-name-part taxon-name-part-type="infraspecific-rank">section</tp:taxon-name-part><tp:taxon-name-part taxon-name-part-type="section">Odontarrhena</tp:taxon-name-part></tp:taxon-name> (<tp:taxon-name><tp:taxon-name-part taxon-name-part-type="family">Brassicaceae</tp:taxon-name-part></tp:taxon-name>) in the central western Mediterranean: Evidence from karyology, morphology and DNA sequence data.</article-title><source>Botanical Journal of the Linnean Society</source><volume>173</volume>(<issue>2</issue>): <fpage>269</fpage>–<lpage>289</lpage>. <ext-link xlink:href="10.1111/boj.12084" ext-link-type="doi" xlink:type="simple">https://doi.org/10.1111/boj.12084</ext-link></mixed-citation></ref></ref-list></tp:taxon-treatment>
